# Supplementary material for: Cobalt–Graphene Catalyst for Selective Hydrodeoxygenation of Guaiacol to Cyclohexanol
Source: Nanomaterials (Basel). 2022 Sep 28;12(19):3388. doi: 10.3390/nano12193388 (PMC9565367; doi:10.3390/nano12193388)
Supplement: Supplementary file 1 [file nanomaterials-12-03388-s001.zip]

Archive with 1 entries (1 files):
- nanomaterials-1919200-supplementary.pdf
